# Supplementary material for: Sulfur Nutrition Affects Garlic Bulb Yield and Allicin Concentration
Source: Plants (Basel). 2022 Sep 29;11(19):2571. doi: 10.3390/plants11192571 (PMC9572700; doi:10.3390/plants11192571)
Supplement: Supplementary file 1 [file plants-11-02571-s001.zip]

Archive with 1 entries (1 files):
- plants-1932797-supplementary.pdf
